# Supplementary material for: Anti-Microbial Activities of Mussel-Derived Recombinant Proteins against Gram-Negative Bacteria
Source: Antibiotics (Basel). 2024 Mar 5;13(3):239. doi: 10.3390/antibiotics13030239 (PMC10967471; doi:10.3390/antibiotics13030239)
Supplement: Supplementary file 1 [file antibiotics-13-00239-s001.zip]

Archive with 1 entries (1 files):
- antibiotics-2883186-supplementary.pdf
